# Supplementary material for: Resveratrol, a New Allosteric Effector of Hemoglobin, Enhances Oxygen Supply Efficiency and Improves Adaption to Acute Severe Hypoxia
Source: Molecules. 2023 Feb 22;28(5):2050. doi: 10.3390/molecules28052050 (PMC10004267; doi:10.3390/molecules28052050)
Supplement: Supplementary file 1 [file molecules-28-02050-s001.zip]

Archive with 1 entries (1 files):
- molecules-2199443-supplementary.pdf
